# Supplementary material for: Iridium-Functionalized Cellulose Microcrystals as a Novel Luminescent Biomaterial for Biocomposites
Source: Biomolecules. 2022 Aug 23;12(9):1165. doi: 10.3390/biom12091165 (PMC9496223; doi:10.3390/biom12091165)
Supplement: Supplementary file 1 [file biomolecules-12-01165-s001.zip]

Archive with 1 entries (1 files):
- biomolecules-1813977-supplementary.pdf
